# Supplementary material for: Cloning and Analysis of a Large Plasmid pBMB165 from Bacillus thuringiensis Revealed a Novel Plasmid Organization
Source: PLoS One. 2013 Dec 2;8(12):e81746. doi: 10.1371/journal.pone.0081746 (PMC3847046; doi:10.1371/journal.pone.0081746)
Supplement: Table S1 — Primers used in this study. The table contains the oligonucleotide sequence of all the primers used for the BAC libraries screening as described in the main text. The primers were designed using the Primer Premier 5.0 software (http://www.premierbiosoft.com/primerdesign/index.html). The suffix “-1” means the forward primer, “-2” means the reverse primer. (XLSX) [file pone.0081746.s002.xlsx]

## Sheet: Sheet1
Table S1 Primers used in this study
Primers	Sequences (5¢-3¢)	Products size (bp)
Rep165-1	TGCAGACATGACAATCCCTCTA	454
Rep165-2	TGCTGAAAGCCTACCACAAG
A1-FP-1	GGGCGTACAATTTCCAGTAT	529
A1-FP-2	TGTTCTTGCCTTCGTTTCTT
A1-RP-1	AGACAATGGTACGGATCAAA	400
A1-RP-2	AAAGAACGTGGAATCTCAAT
A2-RP-1	TATTGCCAACCCTAAGAATG	599
A2-RP-2	GGTAACAGATGTGACGGAGT
A3-FP-1	GTATAACTTAGGCGTGAACC	440
A3-FP-2	TGATAAATAAACGAGGGAGA
A3-RP-1	TTCCCTACATTTCTACACGC	454
A3-RP-2	GTAACGCTTCGCTTTATTCT
B6-FP-1	CGACCAGCAGGAAATGTAAT	465
B6-FP-2	AGAGGGAACGTATGCAAAAT
B6-RP-1	AAGTAATCCGCTGGGTGTTC	537
B6-RP-2	CGATAATAAGCCTGGTAAAA
B7-FP-1	GTTCTAATACTGAGCCGATAA	449
B7-FP-2	TAAAGGTTGGGAGATGAAAT
B7-RP-1	TCAATCTTTCTTTCTCGCTTTC	440
B7-RP-2	TGCTTGGGATGGTGTTATGG
B8-RP-1	GTCAAGAAGACCATACGAAAGA	497
B8-RP-2	AGTGCAGGCGAAACTACAAG
B9-FP-1	CGCCCTAAGATACCTGTGGT	444
B9-FP-2	TGCGGTGAACTTGATGAAAA
B9-RP-1	TTGCTAAGCCTAAGAAGAGT	538
B9-RP-2	TTATTCAAGCGTATAACTCC
B10-FP-1	TTTACCGTCTTCCTCTTCAC	447
B10-FP-2	TAACATTCACAGGACATCGT
B10-RP-1	TTCGTAGGGTTCTACTTTGT	545
B10-RP-2	AGTGATTGAGGTAACGGATG
B11-FP-1	GTCAAGAAGACCATACGAAAGA	497
B11-FP-2	AGTGCAGGCGAAACTACAAG
B11-RP-1	TTGCATACGCTTTAGAAGGT	591
B11-RP-2	AAGATTTGCTGGGCGAACTA
B12-RP-1	AATTACAACGCCATTATGAG	451
B12-RP-2	CGTTCTGTATGCCATGAGTA
B13-FP-1	AATCCCTCTAACCTCAACAT	440
B13-FP-2	CTGAAAGCCTACCACAAGTA
B13-RP-1	TTACTCCTTCCTCCCTTCTC	527
B13-RP-2	TCGTCATAACGTCGTATTTG
B14-RP-1	CCAACCAGTAGCACGAACAT	467
B14-RP-2	ACCAGGCAGACAGTAACGAA
B15-FP-1	CATTCAGCATTTTGTCTTCA	550
B15-FP-2	ATCGTCGTGTATTGTCTCATTT
B16-FP-1	CTCTTTGTTTGCGATTGTTG	416
B16-FP-2	CGAGCGAAGTCTTTGTTCCA
Probe015-1	CATTGACAGTCCACCTACA	1615
Probe015-2	TAGTTCTTGCCTTCGTTTCTTA
Probe120-1	TCCAGTGAGTAGATGATACAG	549
Probe120-2	CGGTGATGACGATGAGTAA
