# Supplementary material for: Cloning and Analysis of a Large Plasmid pBMB165 from Bacillus thuringiensis Revealed a Novel Plasmid Organization
Source: PLoS One. 2013 Dec 2;8(12):e81746. doi: 10.1371/journal.pone.0081746 (PMC3847046; doi:10.1371/journal.pone.0081746)
Supplement: Table S2 — Predicted genes in pBMB165. The table contains the list of predicted genes in the large plasmid pBMB165. The annotation result shows two major regions of apparent different origins, the transposon and replicon region, and the prophage BMBTP4 region. It reveals a novel plasmid organization. (XLS) [file pone.0081746.s003.xls]

## Sheet: Sheet1
Table S2 Predicted genes in pBMB165
ORF	Strand	Start	Stop	Amino Acids	Annotation	COG	Gene Ontology	InterProScan	Database similarity (GenBank no.) (% aa identity)
Transposon and replicon region
P165_00005	-	1585	29	518	Rep165, Replication protein	-	-	IPR014820 (PFAM)	Bacillus anthracis str. 'Ames Ancestor' Replication protein Genbank: YP_016549 (81 in 518 aa)
P165_00010	-	2681	1812	289	Transposase is4 family protein	COG3666 Transposase and inactivated derivatives	P:transposition, DNA-mediated; F:transposase activity; F:DNA binding	IPR002559 (PFAM); IPR008490 (PFAM)	Bacillus cereus 03BB108 transposase GenBank: WP_001996263 (88 in 289 aa)
P165_00015	+	3366	4232	288	Chromosome partitioning protein parA	COG1192 ATPases involved in chromosome partitioning	-	IPR002586 (PFAM); IPR027417 (SUPERFAMILY); G3DSA:3.40.50.300 (GENE3D), PTHR13696 (PANTHER)	Bacillus anthracis str. 'Ames Ancestor' ParaA family ATPase GenBank: YP_016550 (89 in 288 aa)
P165_00020	+	4225	4605	126	Replication-associated protein	-	-	IPR020333 (PRODOM)	Bacillus anthracis str. 'Ames Ancestor' hypothetical protein GBAA_pXO2_0041 GenBank: YP_016551 (66 in 110 aa)
P165_00025	+	4831	4980	49	Transposase of ISAar40, IS3 family, IS3 group, orfA	COG2963 Transposase and inactivated derivatives	P:transposition, DNA-mediated; F:transposase activity; F:DNA binding	IPR002514 (PFAM); IPR009057 (G3DSA:1.10.10.GENE3D)	Bacillus cereus VD022 hypothetical protein IC1_06093 GenBank: EJP81929 (100 in 49 aa)
P165_00030	+	4998	5099	33	Transposase IS3/IS911	-	F:DNA binding	IPR009057 (G3DSA:1.10.10.GENE3D)	Bacillus cereus VD022 hypothetical protein IC1_06128 GenBank: EJP81730 (97 in 33 aa)
Prophage BMBTP4
P165_00035	-	6440	5472	322	prophage LambdaBa02, site-specific recombinase	-	P:transposition, DNA-mediated; P:cell cycle; F:tyrosine-based site-specific recombinase activity; C:cytoplasm; F:DNA binding; P:chromosome segregation; P:cell division; P:DNA integration	IPR002104 (PFAM); IPR011010 (SUPERFAMILY); IPR013762 (G3DSA:1.10.443.GENE3D); IPR023109 (G3DSA:1.10.150.GENE3D)	Staphylococcus phage SpaA1 phage integrase GenBank: YP_006560708 (98 in 319 aa)
P165_00040	-	11253	6805	1482	Phage minor structural protein	COG4722 Phage-related protein	-	IPR007119 (TIGRFAMs); PF13884 (PFAM)	Staphylococcus phage SpaA1 phage minor structural protein GenBank: YP_ 006560707 (94 in 1472 aa)
P165_00045	-	12734	11250	494	Phage tail fiber protein	COG5283 Phage-related tail protein	-	IPR006520 (TIGRFAMs); IPR008841 (PFAM)	Staphylococcus phage SpaA1 phage tail fiber protein GenBank: YP_006560706 (96 in 494 aa)
P165_00050	-	15686	12747	979	TP901 family phage tail tape measure protein	-	-	IPR010090 (PFAM); tmhmm (TMHMM)	Staphylococcus phage SpaA1 phage tail tape measure protein GenBank: YP_006560705 (97 in 979 aa)
P165_00055	-	16427	15687	246	Phage-related protein	-	-	no IPS match	Bacillus thuringiensis phage MZTP02 phage-related protein GenBank: AAW78418 (95 in 91 aa)
P165_00060	-	17067	16474	197	Gp12	-	-	no IPS match	Staphylococcus phage SpaA1 phage structural protein GenBank: YP_006560701 (88 in 120 aa)
P165_00065	-	17444	17082	120	Hypothetical protein	-	-	no IPS match	Staphylococcus phage SpaA1 phage protein, HK97 gp10 GenBank: YP_006560700 (92 in 135 aa)
P165_00070	-	17857	17450	135	Phage hk97 gp10	-	-	IPR010064 (PFAM)	Bacillus cereus F65185 Phage protein, HK97 gp10 GenBank: ZP_04207085 (93 in 123 aa)
P165_00075	-	18176	17832	114	Phage head-tail adaptor	-	-	IPR008767 (PFAM)	Staphylococcus phage SpaA1 phage head-tail adaptor GenBank: YP_006560699 (91 in 114 aa)
P165_00080	-	18481	18173	102	Gp15	-	-	no IPS match	Staphylococcus phage SpaA1 phage related protein gp15 GenBank: YP_006560698 (89 in 102 aa)
P165_00085	-	18643	18482	53	Hypothetical protein	-	-	no IPS match	Bacillus cereus NVH0597-99 hypothetical protein BC059799_B0052 GenBank: ZP_03109752 (84 in 53 aa)
P165_00090	-	19520	18678	280	Gp6-like protein	-	-	no IPS match	Clostridium phage 39-O Gp6-like protein GenBank: YP_002265422 (31 in 278 aa)
P165_00095	-	20218	19535	227	Phage scaffold protein, putative	-	-	IPR025580 (PFAM)	Bacillus cereus AH1134, phage scaffold protein, putative GenBank: ZP_03232610 (73 in 228 aa)
P165_00100	-	20551	20288	87	Hypothetical protein epsilon15p50	-	-	IPR025915 (PFAM)	Enterobacteria phage epsilon15, hypothetical protein epsilon15p50 GenBank: YP_850991 (44 in 84 aa)
P165_00105	-	20651	20502	49	Hypothetical protein	-	-	no IPS match	No significant matches
P165_00110	-	21465	20548	305	Phage minor head protein	-	-	IPR006528 (PFAM)	Bacillus thuringiensis serovar monterrey BGSC 4AJ1 Phage minor head protein GenBank: ZP_04109623 (98 in 277 aa)
P165_00115	-	22822	21389	477	Phage portal protein	-	-	IPR006428 (TIGRFAMs); IPR021145 (PFAM)	Bacillus thuringiensis serovar monterrey BGSC 4AJ1 Phage portal protein, SPP1 GenBank: ZP_04109624 (97 in 477 aa)
P165_00120	-	24088	22835	417	Phage terminase large subunit	COG1783 Phage terminase large subunit	P:DNA packaging	IPR006437 (TIGRFAMs); IPR006701 (PFAM)	Bacillus cereus AH1271 Phage terminase large subunit GenBank: ZP_04189636 (92 in 397 aa)
P165_00125	-	24986	24081	301	Phage terminase small subunit	COG3728 Phage terminase, small subunit	P:DNA packaging	IPR005335 (PFAM); IPR018925 (PFAM)	Bacillus thuringiensis serovar monterrey BGSC 4AJ1 phage terminase small subunit GenBank: ZP_04109626 (99 in 301 aa)
P165_00130	-	25350	25135	65	Phage protein	-	-	no IPS match	Bacillus cereus ATCC 14579 Phage protein GenBank: NP_831675.1 (93 in 63 aa)
P165_00135	-	25696	25379	105	Phage protein	-	-	no IPS match	Bacillus cereus AH187 phage protein GenBank: YP_002338184 (85 in 103 aa)
P165_00140	-	25951	25739	70	Hypothetical protein	-	-	no IPS match	No significant matches
P165_00145	-	26476	26216	86	Gp34.65	-	-	IPR021361 (PFAM)	Bacillus phage SPO1, gp34.65 GenBank: YP_002300464 (54 in 80 aa)
P165_00150	-	26718	26476	80	Gp34.65	-	-	IPR021361 (PFAM)	Bacillus phage SPO1, gp34.65 GenBank: YP_002300464 (38 in 86 aa)
P165_00155	-	26920	26678	80	Hypothetical protein	-	-	no IPS match	No significant matches
P165_00160	-	27286	27032	84	Conserved phage protein	-	-	no IPS match	Bacillus cereus AH187 conserved phage protein GenBank: YP_002338185 (48 in 82 aa)
P165_00165	-	27644	27444	66	Hypothetical protein	-	-	no IPS match	Bacillus Bacillus thuringiensis serovar andalousiensis BGSC 4AW1 hypothetical protein bthur0009_55010 GenBank: ZP_04099822 (100 in 66 aa)
P165_00170	-	28769	28269	166	Prophage LambdaBa01, positive control factor Xpf	COG1595 DNA-directed RNA polymerase specialized sigma subunit, sigma24 homolog	F:sequence-specific DNA binding transcription factor activity; F:DNA binding; P:DNA-dependent transcription, initiation; F:sigma factor activity; P:regulation of transcription, DNA-dependent	IPR011991 (G3DSA:1.10.10.GENE3D); IPR013249 (PFAM); IPR013324 (SUPERFAMILY); IPR014284 (TIGRFAMs)	Bacillus thuringiensis serovar huazhongensis BGSC 4BD1, prophage LambdaBa01, positive control factor Xpf GenBank: ZP_04087957 (82 in 165 aa)
P165_00175	-	29240	28917	107	Hypothetical protein	-	-	IPR019718 (PFAM)	Bacillus cereus Q1 hypothetical protein BCQ_PT46 GenBank: YP_002533112 (50 in 106 aa)
P165_00180	-	29791	29260	72	Putative recombination protein U	-	C:cytoplasm; P:chromosome segregation; F:endonuclease activity; P:nucleic acid phosphodiester bond hydrolysis; F:magnesium ion binding; P:DNA recombination; P:DNA repair; F:nucleic acid binding	IPR004612 (PFAM); IPR011335 (SUPERFAMILY); IPR011856 (G3DSA:3.40.1350.GENE3D)	Geobacillus phage GBSV1, putative recombination protein U GenBank: YP_764464 (36 in 114 aa)
P165_00185	-	30005	29835	56	Hypothetical protein	-	-	no IPS match	Bacillus cereus Rock3-28 hypothetical protein bcere0019_55810 GenBank: ZP_04237017 (76 in 50 aa)
P165_00190	-	30352	30122	76	Hypothetical protein	-	-	no IPS match	Bacillus thuringiensis serovar sotto str. T04001 hypothetical protein bthur0004_58010 GenBank: ZP_04129982 (96 in 76 aa)
P165_00195	-	30993	30388	201	Hypothetical protein	-	-	no IPS match	Bacillus thuringiensis serovar pakistani str. T13001 hypothetical protein bthur0005_56100 GenBank: ZP_04123692 (95 in 201 aa)
P165_00200	-	31213	31037	58	Hypothetical protein	-	-	no IPS match	No significant matches
P165_00205	-	31561	31250	103	Hypothetical protein	-	-	no IPS match	Bacillus thuringiensis IBL 200 hypothetical protein bthur0013_61550 GenBank: ZP_04075784 (85 in 90 aa)
P165_00210	-	31747	31583	54	Hypothetical protein	-	-	SignalP-NN(euk) (SIGNALP)	No significant matches
P165_00215	-	32012	31797	71	Hypothetical protein	-	-	no IPS match	Bacillus cereus 03BB108 hypothetical protein BC03BB108_B0087 GenBank: ZP_03115223 (71 in 71 aa)
P165_00220	-	32367	32041	108	Hypothetical protein	-	-	no IPS match	No significant matches
P165_00225	-	33182	32796	128	SPBc2 prophage-derived uncharacterized protein yoqU	-	F:sequence-specific DNA binding; F:DNA binding	no IPS match	Paenibacillus polymyxa SC2, SPBc2 prophage-derived uncharacterized protein yoqU GenBank: YP_003965985 (31 in 129 aa)
P165_00230	-	33760	33197	187	Phage protein	COG0072 Phenylalanyl-tRNA synthetase beta subunit	-	no IPS match	Staphylococcus aureus subsp. aureus TW20, phage protein GenBank: CBI49844 (34 in 142 aa)
P165_00235	-	34079	33804	91	Hypothetical protein	-	-	no IPS match	Bacillus cereus AH621 hypothetical protein bcere0007_3060 GenBank: ZP_04293104 (98 in 93 aa)
P165_00240	-	34699	34118	193	DUTPase	COG4508 Uncharacterized protein conserved in bacteria	F:molecular_function; P:biological_process; C:cellular_component	IPR014871 (PFAM); IPR016947 (PIR); SSF101386 (SUPERFAMILY)	Deep-sea thermophilic phage D6E, dUTPase GenBank: YP_001646252 (30 in 187 aa)
P165_00245	-	35151	34696	151	Phage-related hypothetical protein	-	-	no IPS match	Rhodopseudomonas palustris TIE-1, phage-related hypothetical protein GenBank: YP_001992356 (40 in 151 aa)
P165_00250	-	35588	35151	145	Hypothetical protein	-	-	IPR025072 (PFAM)	Bacillus cereus AH676 hypothetical protein bcere0027_53260 GenBank: ZP_04194903 (94 in 97 aa)
P165_00255	-	36169	35702	155	Hypothetical protein	-	-	no IPS match	Bacillus cereus AH676 hypothetical protein bcere0027_53250 GenBank: ZP_04194902 (85 in 155 aa)
P165_00260	-	36549	36193	118	Hypothetical protein	-	-	no IPS match	Bacillus cereus AH676 hypothetical protein bcere0027_53240 GenBank: ZP_04194901 (95 in 118 aa)
P165_00265	-	36952	36569	127	Hypothetical protein	-	-	no IPS match	Bacillus cereus Q1 hypothetical protein BCQ_PT57 GenBank: YP_002533123 (63 in 137 aa)
P165_00270	-	37424	36921	167	Hypothetical protein IEBH_gp10	-	-	no IPS match	Bacillus phage IEBH, hypothetical protein IEBH_gp10 GenBank: YP_002154335 (30 in 170 aa)
P165_00275	-	37900	37571	109	Hypothetical protein	-	-	no IPS match	Bacillus cereus AH676 hypothetical protein bcere0027_53220 GenBank: ZP_04194899 (94 in 104 aa)
P165_00280	-	38069	37890	59	Hypothetical protein	-	-	SignalP-NN(euk) (SIGNALP), tmhmm (TMHMM)	Bacillus cereus AH676 hypothetical protein bcere0027_53210 GenBank: ZP_04194898 (91 in 59 aa)
P165_00285	-	38418	38071	115	Phage protein	-	-	no IPS match	Paenibacillus larvae subsp. larvae BRL-230010, phage protein GenBank: ZP_02327237 (40 in 115 aa)
P165_00290	-	39167	38430	245	Uncharacterized phage-encoded protein	COG3646 Uncharacterized phage-encoded protein	F:molecular_function; P:biological_process; C:cellular_component	IPR014054 (PFAM); IPR018878 (PFAM)	Bacillus anthracis str. A2012, Uncharacterized phage-encoded protein GenBank: ZP_00390822 (39 in 221 aa)
P165_00295	-	39446	39228	72	HTH-type transcriptional regulator AnsR	COG1396 Predicted transcriptional regulators	F:sequence-specific DNA binding	IPR001387 (PFAM); IPR010982 (G3DSA:1.10.260.GENE3D)	Bacillus mycoides Rock3-17 HTH-type transcriptional regulator AnsR GenBank: ZP_04160827 (61 in 67 aa)
P165_00300	+	39621	39968	115	XRE family transcriptional regulator	COG1396 Predicted transcriptional regulators	F:sequence-specific DNA binding	IPR001387 (SMART); IPR010982 (G3DSA:1.10.260.GENE3D); PF12844 (PFAM)	Bacillus cereus subsp. cytotoxis NVH 391-98 XRE family transcriptional regulator GenBank: YP_001375853 (39 in 106 aa)
P165_00305	-	40127	39975	50	Hypothetical protein	-	-	no IPS match	No significant matches
P165_00310	-	40424	40278	48	Hypothetical protein	-	-	SignalP-NN(euk) (SIGNALP), tmhmm (TMHMM)	No significant matches
P165_00315	-	41658	40471	395	Prophage helix-turn-helix protein	COG1396 Predicted transcriptional regulators	F:sequence-specific DNA binding	IPR001387 (PFAM); IPR010982 (G3DSA:1.10.260.GENE3D)	Bacillus thuringiensis BMB171, prophage helix-turn-helix protein GenBank: YP_003664850 (36 in 386 aa)
P165_00320	+	42237	42536	99	Transcriptional regulator	COG1396 Predicted transcriptional regulators	F:sequence-specific DNA binding	IPR001387 (PFAM); IPR010982 (G3DSA:1.10.260.GENE3D)	Bacillus cereus Q1 transcriptional regulator GenBank: YP_002533134 (69 in 104 aa)
P165_00325	+	43145	43699	184	Hypothetical protein	-	-	tmhmm (TMHMM)	Similar to Bacillus cereus Rock4-2 hypothetical protein bcere0023_30600 GenBank: ZP_04212937 (56 in 174 aa)
P165_00330	+	43656	43952	98	Hypothetical protein	-	-	no IPS match	No significant matches
P165_00335	+	43987	44148	53	Hypothetical protein	-	-	no IPS match	Bacillus cereus subsp. cytotoxisNVH 391-98 hypothetical protein Bcer98_2276 GenBank: YP_001375520 (79 in 53 aa)
P165_00340	+	44781	45239	152	Hypothetical protein SpyM3_0691, replication protein, putative	-	-	IPR010724 (PFAM)	Streptococcus pyogenes phage 315.1, hypothetical protein SpyM3_0691 GenBank: NP_795383 (37 in 104 aa)
P165_00345	+	45305	45817	170	Phage replication protein	COG3611 Replication initiation/membrane attachment protein	-	IPR006343 (G3DSA:1.10.10.GENE3D)	Bacillus thuringiensis serovar sotto str. T04001, phage replication protein GenBank: ZP_04130315 (43 in 100 aa)
P165_00350	+	45841	46503	220	Hypothetical protein	-	-	no IPS match	Bacillus thuringiensis serovar pakistani str. T13001 hypothetical protein bthur0005_54960 GenBank: ZP_04123606 (46 in 217 aa)
P165_00355	+	46787	47824	345	Hypothetical protein IEBH_gp76	COG0443 Molecular chaperone	-	IPR009440 (PFAM); G3DSA:3.30.420.40 (GENE3D), SSF53067 (SUPERFAMILY)	Bacillus phage IEBH, hypothetical protein IEBH_gp76 GenBank: YP_002154401 (98 in 345 aa)
P165_00360	+	47790	48116	108	Hypothetical protein IEBH_gp76	-	F:isomerase activity	no IPS match	Bacillus phage IEBH, hypothetical protein IEBH_gp76 GenBank: YP_002154401 (92 in 104 aa)
P165_00365	+	48233	48613	126	Hypothetical protein IEBH_gp74	-	-	no IPS match	Bacillus phage IEBH, hypothetical protein IEBH_gp74 GenBank: YP_002154399 (79 in 126 aa)
P165_00370	+	48624	49154	176	Hypothetical protein IEBH_gp71	-	-	no IPS match	Bacillus phage IEBH, hypothetical protein IEBH_gp71 GenBank: YP_002154396 (91 in 176 aa)
P165_00375	+	49240	49473	77	Helix-turn-helix protein	COG1476 Predicted transcriptional regulators	F:sequence-specific DNA binding	IPR001387 (PFAM); IPR010982 (G3DSA:1.10.260.GENE3D)	Bacillus cereus 03BB108 helix-turn-helix protein, putative GenBank: ZP_03115628 (98 in 77 aa)
P165_00380	+	49862	50146	94	Hypothetical protein	-	-	no IPS match	Bacillus thuringiensis serovar monterrey BGSC 4AJ1 hypothetical protein bthur0007_65830 GenBank: ZP_04112682 (100 in 94 aa)
P165_00385	-	50364	50260	34	Hypothetical protein	-	-	no IPS match	No significant matches
P165_00390	-	51022	50402	206	N-acetylmuramoyl-L-alanine amidase	COG5632 N-acetylmuramoyl-L-alanine amidase	F:N-acetylmuramoyl-L-alanine amidase activity; P:peptidoglycan catabolic process	IPR003646 (PFAM)	Bacillus phage phBC6A51, N-acetylmuramoyl-L-alanine amidase GenBank: NP_852545 (93 in 206 aa)
P165_00395	-	52587	51571	338	IS5 transposase and trans-activator	COG3039 Transposase and inactivated derivatives, IS5 family	P:transposition, DNA-mediated; F:transposase activity; F:DNA binding	IPR002559 (PFAM); IPR008490 (PFAM)	Escherichia coli str. K-12 substr. MG1655 IS5 transposase and trans-activator GenBank: NP_414793 (100 in 338 aa)
P165_00400	-	52901	52662	79	Holin	-	-	SignalP-NN(euk) (SIGNALP), tmhmm (TMHMM)	Bacillus phage phBC6A51, holin GenBank: NP_852544 (97 in 79 aa)
P165_00405	-	53137	52901	78	XpaF1 protein	-	-	IPR019715 (PFAM), tmhmm (TMHMM)	Bacillus phage phBC6A51 XpaF1 protein GenBank: NP_852543 (90 in 78 aa)
P165_00410	+	53247	53624	125	Integrase catalytic subunit	COG2801 Transposase and inactivated derivatives	P:DNA integration; F:nucleic acid binding	IPR001584 (PFAM); IPR012337 (SUPERFAMILY); G3DSA:3.30.420.10 (GENE3D), PTHR32552 (PANTHER), PTHR32552:SF1 (PANTHER)	Bacillus thuringiensis serovar tochigiensis BGSC 4Y1 Integrase GenBank: ZP_04149206 (89 in 96 aa)
Transposon region						-
P165_00415	-	56084	53631	143	Transposase	-	-	tmhmm (TMHMM)	Bacillus cereus VD022 hypothetical protein IC1_06095 GenBank:EJP81931 (100 in 132 aa)
P165_00420	-	58076	56115	653	TnpA	COG4644 Transposase and inactivated derivatives, TnpA family	F:transposase activity	IPR002513 (PFAM)	Bacillus thuringiensis serovar morrisoni transposase GenBank: AAA64589 (100 in 653 aa)
P165_00425	-	59133	58069	354	TnpA	COG4644 Transposase and inactivated derivatives, TnpA family	-	IPR025296 (PFAM)	Bacillus thuringiensis serovar morrisoni transposase GenBank: AAA64589 (100 in 345 aa)
P165_00430	-	60125	59205	306	TnpI, Site-specific recombinase	COG4974 Site-specific recombinase XerD	F:DNA binding; P:DNA recombination; P:DNA integration	IPR002104 (PFAM); IPR004107 (PFAM); IPR010998 (SUPERFAMILY); IPR011010 (SUPERFAMILY); IPR013762 (G3DSA:1.10.443.GENE3D); IPR023109 (G3DSA:1.10.150.GENE3D)	Bacillus thuringiensis serovar morrisoni site-specific recombinase GenBank: AAA64588 (100 in 306 aa)
P165_00435	+	60281	60538	85	ORF1	-	-	no IPS match	Bacillus thuringiensis serovar morrisoni, ORF1 GenBank: AAA64590 (100 in 85 aa)
P165_00440	+	60507	60770	87	ORF2	COG2026 Cytotoxic translational repressor of toxin-antitoxin stability system	-	IPR007712 (PFAM); SSF143011 (SUPERFAMILY)	Bacillus thuringiensis serovar morrisoni, ORF2 GenBank: AAA64591 (99 in 74 aa)
P165_00445	+	60979	62415	478	Transposase for insertion sequence element	COG3385 FOG: Transposase and inactivated derivatives	F:DNA binding; F:transposase activity	IPR002559 (PFAM); IPR012337 (SUPERFAMILY); IPR014736 (G3DSA:3.90.350.GENE3D)	Bacillus thuringiensis serovar aizawaiputative IS231C transposase GenBank: ABK35131 (100 in 478 aa)
P165_00450	+	62591	62923	110	Hypothetical protein	-	-	no IPS match	Bacillus thuringiensis serovar monterrey BGSC 4AJ1 hypothetical protein bthur0007_9040 GenBank: ZP_04107101 (99 in 116 aa)
P165_00455	-	63784	62984	266	IS3-family transposase	COG2801 Transposase and inactivated derivatives	P:DNA integration; F:nucleic acid binding	IPR001584 (PFAM); IPR012337 (SUPERFAMILY); IPR025948 (PFAM); G3DSA:3.30.420.10 (GENE3D), PTHR32552 (PANTHER), PTHR32552:SF1 (PANTHER)	Bacillus thuringiensis serovar kurstaki str. YBT-1520 IS3-family transposase GenBank: ACX94105 (98 in 217 aa)
P165_00460	-	64353	63823	176	Tnp167A	COG2963 Transposase and inactivated derivatives	F:DNA binding; F:transposase activity	IPR002514 (PFAM); IPR009057 (G3DSA:1.10.10.GENE3D); PF13518 (PFAM)	Bacillus thuringiensis serovar berliner ATCC 10792 Tnp167A GenBank: ZP_04100850 (99 in 163 aa)
P165_00465	-	66028	64799	409	Transposase	COG3547 Transposase and inactivated derivatives	F:DNA binding; F:transposase activity	IPR002525 (PFAM); IPR003346 (PFAM)	Bacillus thuringiensis serovar kurstaki str. YBT-1520 Transposase GenBank: ACX94112 (98 in 409 aa)
P165_00470	+	66402	66996	166	Camelysin	-	F:DNA binding; F:sequence-specific DNA binding transcription factor activity; F:sigma factor activity	IPR011991 (G3DSA:1.10.10.GENE3D); IPR013249 (PFAM); IPR013324 (SUPERFAMILY); IPR014284 (TIGRFAMs)	Bacillus thuringiensis serovar monterrey BGSC 4AJ1 Camelysin GenBank: ZP_04107102 (92 in 114 aa)
P165_00475	-	68364	67519	281	Hypothetical protein	-	-	IPR025119 (PFAM)	Similar to Bacillus cereus Q1 hypothetical protein GenBank: YP_002533360 (97 in 247 aa)
P165_00480	+	69152	69430	92	Small DNA-binding protein	COG0776 Bacterial nucleoid DNA-binding protein	F:DNA binding	IPR000119 (PRINTS); IPR010992 (SUPERFAMILY); IPR020816 (PROSITE); IPR023630 (G3DSA:4.10.520.GENE3D)	Bacillus cereus Q1 small DNA-binding protein (bacterial histone-like family) GenBank: YP_002533361 (97 in 92 aa)
P165_00485	-	69716	69483	77	HfQ protein (RNA-binding protein)	COG1923 Uncharacterized host factor I protein	F:RNA binding	IPR001163 (PFAM); IPR005001 (TIGRFAMs); IPR010920 (SUPERFAMILY); G3DSA:2.30.30.100 (GENE3D)	Bacillus thuringiensis serovar israelensis HfQ protein (RNA-binding protein) GenBank: YP_001573863 (98 in 77 aa)
P165_00490	-	70019	69738	93	Transition state regulatory protein abrB	COG2002 Regulators of stationary/sporulation gene expression	-	IPR007159 (PFAM); G3DSA:2.10.260.10 (GENE3D), SSF89447 (SUPERFAMILY)	Bacillus cereus BDRD-ST26 Transition state regulatory protein abrB GenBank: ZP_04270303 (93 in 106 aa)
P165_00495	-	70455	70150	101	Putative transcriptional regulator, ArsR family	COG0640 Predicted transcriptional regulators	F:sequence-specific DNA binding transcription factor activity	IPR001845 (PRINTS); IPR011991 (G3DSA:1.10.10.GENE3D); PF12840 (PFAM), SSF46785 (SUPERFAMILY)	Bacillus cereus Q1 Putative transcriptional regulator, ArsR family GenBank: YP_002533364 (95 in 101 aa)
P165_00500	-	71155	70571	194	Hypothetical protein	-	-	no IPS match	No significant matches
P165_00505	+	71638	74616	992	Transposase X	COG4644 Transposase and inactivated derivatives, TnpA family	F:transposase activity	IPR002513 (PFAM); IPR025296 (PFAM)	Bacillus cereus Q1 Transposase X GenBank: YP_002533366 (98 in 991 aa)
P165_00510	+	74808	76241	477	Transposase for insertion sequence IS231F	COG3385 FOG: Transposase and inactivated derivatives	F:DNA binding; F:transposase activity	IPR002559 (PFAM); IPR012337 (SUPERFAMILY); IPR014736 (G3DSA:3.90.350.GENE3D)	Bacillus thuringiensis serovar israelensis Transposase for insertion sequence IS231F GenBank: YP_001573804 (86 in 477 aa)
P165_00515	-	77453	76701	250	Hypothetical protein	-	-	no IPS match	Bacillus thuringiensis serovar konkukian str. 97-27 hypothetical protein pBT9727_0045 GenBank: YP_173288 (92 in 250 aa)
