# Supplementary material for: Cloning and Analysis of a Large Plasmid pBMB165 from Bacillus thuringiensis Revealed a Novel Plasmid Organization
Source: PLoS One. 2013 Dec 2;8(12):e81746. doi: 10.1371/journal.pone.0081746 (PMC3847046; doi:10.1371/journal.pone.0081746)
Supplement: Table S3 — Details of IS elements on plasmid pBMB165. Included in this table are the brief descriptions of the IS elements on transposon and replicon region in the plasmid pBMB165 described in the main text. (XLS) [file pone.0081746.s004.xls]

## Sheet: Sheet1
Table S3 Details of IS elements on plasmid pBMB165
pBMB165-IS	IS length (bp)	Transposase gene	Transposase length (aa)	IRs	IS family	Group
ISBth165	996	ORF10	289	5' GAGGGTGTTGCAAAA 3' GAGGGTGTTGCAAAA	ISNCY	-
IS231C	1655	ORF445	478	5' CATGCCCATCAACTTAAGAA 3' CATGCCCATCAACTTAAGGA	IS4	IS231
ISBth167	1455	ORF455/ORF460	266/176	5' TGAAGTGCACCCCAATTGTTAGACACA 3' TGAACTGAACCCAAAAAATTAGACAAA	IS3	IS150
ISBth166	1729	ORF465	409	-	IS110	-
IS231U	1653	ORF510	477	5' CATGCCCATCAACTTAAGG 3' CATGCCCATCAACTTAAGG	IS4	IS231
